# Supplementary material for: Full-Thickness Compressive Corneal Sutures with Removal of Anterior Chamber Air Bubble in the Management of Acute Corneal Hydrops
Source: Vision (Basel). 2023 Jan 28;7(1):10. doi: 10.3390/vision7010010 (PMC9944976; doi:10.3390/vision7010010)
Supplement: Supplementary file 1 [file vision-07-00010-s001.zip]

Archive with 1 entries (1 files):
- vision-2003345-supplementary-Video S1.mp4
